# Supplementary material for: Catalytic Transformation of Ginsenoside Re over Mesoporous Silica-Supported Heteropoly Acids: Generation of Diverse Rare Ginsenosides in Aqueous Ethanol Revealed by HPLC-HRMSn
Source: Molecules. 2025 Dec 12;30(24):4753. doi: 10.3390/molecules30244753 (PMC12736098; doi:10.3390/molecules30244753)
Supplement: Supplementary file 1 [file molecules-30-04753-s001.zip]

Archive with 1 entries (1 files):
- molecules-4011804-supplementary.pdf
